# Supplementary material for: In Vitro Circadian Clock Gene Expression Assessments in Mesenchymal Stem Cells from Human Infants: A Pilot Study
Source: Nutrients. 2023 Dec 23;16(1):52. doi: 10.3390/nu16010052 (PMC10780581; doi:10.3390/nu16010052)
Supplement: Supplementary file 1 [file nutrients-16-00052-s001.zip]

Archive with 1 entries (1 files):
- nutrients-2750686-supplementary.pdf
